# Supplementary material for: Dihydrolipoamide Acetyltransferase AceF Influences the Type III Secretion System and Resistance to Oxidative Stresses through RsmY/Z in Pseudomonas aeruginosa
Source: Microorganisms. 2022 Mar 21;10(3):666. doi: 10.3390/microorganisms10030666 (PMC8950878; doi:10.3390/microorganisms10030666)
Supplement: Supplementary file 1 [file microorganisms-10-00666-s001.zip]

Archive with 1 entries (1 files):
- microorganisms-1572870-supplementary.pdf
